# Supplementary material for: Genomic Evolution of SARS-CoV-2 Variants of Concern Under In Vitro Neutralising Selection Pressure Following Two Doses of the Pfizer-BioNTech BNT162b2 COVID-19 Vaccine
Source: Viruses. 2025 Aug 25;17(9):1161. doi: 10.3390/v17091161 (PMC12474427; doi:10.3390/v17091161)
Supplement: Supplementary file 1 [file viruses-17-01161-s001.zip]

Archive with 1 entries (1 files):
- Supplementary Material_SM_DPaccepted_RR.pdf
